# Supplementary material for: Nordihydroguaiaretic acid enhances the activities of aminoglycosides against methicillin- sensitive and resistant Staphylococcus aureus in vitro and in vivo
Source: Front Microbiol. 2015 Oct 27;6:1195. doi: 10.3389/fmicb.2015.01195 (PMC4621280; doi:10.3389/fmicb.2015.01195)
Supplement: Supplementary file 1 [file Data_Sheet_1.XLSX]

## Sheet: Sheet1
Supplementary Table 1. Reduction of MICs of aminoglycosides in combination with NDGA against MRSA
	MIC (mg/L)
FICI	Gentamicin	Gentamicin + NDGA	No. of Strains	MIC fold reduction
≤0.5	512	16	1	32
	128	4	1	32
	32	4	1	8
		2	3	16
	16	4	3	4
		2	3	8
		1	2	16
		0.5	2	32
	8	1	1	8
	2	0.06	1	33
	0.25	0.06	1	4
		0.03	2	8
		0.02	2	16
		0.01	5	31
		0.004	1	63
	0.13	0.03	4	4
		0.02	8	8
		0.01	11	16
		0.004	10	31
		0.002	4	63
	0.06	0.02	1	4
		0.01	8	8
		0.004	12	16
		0.002	5	31
	0.03	0.004	4	8
		0.002	2	15
>0.5 - 4	0.125	0.031	2	4
	Neomycin	Neomycin + NDGA
≤0.5	512	32	1	16
	128	4	1	32
	64	8	1	8
		4	1	16
	32	4	5	8
		2	5	16
	16	4	1	4
		1	1	16
		2	2	8
	8	0.5	1	16
		0.25	1	32
	4	0.25	1	16
		0.06	1	64
	2	0.5	1	4
		0.13	2	16
	1	0.25	1	4
		0.06	7	16
		0.03	6	32
	0.5	0.16	1	3
		0.13	3	4
		0.06	7	8
		0.03	15	16
		0.02	10	32
		0.01	2	64
	0.25	0.13	1	2
		0.06	2	4
		0.03	11	8
		0.02	3	16
		0.01	1	32
	0.125	0.02	1	8
		0.01	2	16
	0.06	0.01	1	6
>0.5 - 4	0.25	0.13	1	2
	Tobramycin	Tobramycin + NDGA
≤0.5	256	64	1	4
	128	16	1	8
	64	8	1	8
		4	4	16
		2	4	32
		1	2	64
	32	8	2	4
		1	2	32
		0.13	1	256
	16	1	1	16
		0.06	1	256
	4	0.25	2	16
		0.13	1	32
		0.06	1	64
	2	0.25	1	8
		0.06	1	32
		0.03	1	64
	1	0.06	1	16
	0.5	0.06	1	8
		0.03	2	16
	0.25	0.06	1	4
		0.01	8	32
	0.13	0.03	1	4
		0.02	5	8
		0.01	5	16
		0.004	4	31
		0.002	1	63
	0.06	0.02	1	4
		0.01	12	8
		0.004	7	16
		0.002	7	31
	0.03	0.01	1	4
		0.004	10	8
		0.002	3	16
>0.5 - 4	4	1	1	4
	512	256	2	2
