# Supplementary material for: Nordihydroguaiaretic acid enhances the activities of aminoglycosides against methicillin- sensitive and resistant Staphylococcus aureus in vitro and in vivo
Source: Front Microbiol. 2015 Oct 27;6:1195. doi: 10.3389/fmicb.2015.01195 (PMC4621280; doi:10.3389/fmicb.2015.01195)
Supplement: Supplementary file 2 [file Data_Sheet_2.XLSX]

## Sheet: Sheet1
Supplementary Table 2. Reduction of MICs of aminoglycosides in combination with NDGA against MSSA
	MIC (mg/L)
FICI	Gentamicin	Gentamicin + NDGA	No. of strains	MIC fold reduction
≤0.5	1	0.13	3	8
		0.06	2	16
	0.5	0.06	11	8
		0.03	7	16
		0.02	11	32
		0.01	10	64
	0.25	0.06	8	4
		0.03	15	8
		0.02	14	16
		0.01	14	32
	0.13	0.02	2	8
		0.01	2	16
>0.5 - 4	0.25	0.13	1	2
	Neomycin	Neomycin + NDGA
≤0.5	1	0.06	4	16
		0.03	10	32
		0.02	18	64
		0.01	6	128
	0.5	0.25	3	2
		0.13	8	4
		0.06	8	8
		0.03	17	16
		0.02	26	32
	Tobramycin	Tobramycin + NDGA
≤0.5	1	0.13	2	8
		0.06	1	16
		0.03	1	32
		0.02	1	64
		0.01	2	128
	0.5	0.06	3	8
		0.03	15	16
		0.02	1	32
		0.01	1	64
	0.25	0.06	2	4
		0.03	21	8
		0.02	7	16
		0.01	5	32
		0	21	64
	0.13	0.02	6	8
		0	11	32
