# Supplementary material for: Nordihydroguaiaretic acid enhances the activities of aminoglycosides against methicillin- sensitive and resistant Staphylococcus aureus in vitro and in vivo
Source: Front Microbiol. 2015 Oct 27;6:1195. doi: 10.3389/fmicb.2015.01195 (PMC4621280; doi:10.3389/fmicb.2015.01195)
Supplement: Supplementary file 3 [file Data_Sheet_3.XLSX]

## Sheet: Gentamycin MSSA
Complementary Figure 1. Time-kill analysis showing the effects of different concentrations of NDGA in combination with gentamicin against log phase MSSA
S. aureus strain 12
	NDGA 16 mg/L	NDGA 8 mg/L	NDGA 4 mg/L	NDGA 2 mg/L	Gentamicin 0.5 mg/L	Gentamicin 0.25 mg/L	Gentamicin 0.125 mg/L	Gentamicin 0.0625 mg/L	NDGA + Gentamicin	NDGA + Gentamicin	NDGA + Gentamicin	NDGA + Gentamicin	NDGA + Gentamicin	NDGA + Gentamicin	NDGA + Gentamicin	NDGA + Gentamicin	NDGA + Gentamicin	NDGA + Gentamicin	NDGA + Gentamicin	NDGA + Gentamicin	NDGA + Gentamicin	NDGA + Gentamicin	NDGA + Gentamicin	NDGA + Gentamicin
0	6.98227	6.98227	6.98227	6.98227	6.98227	6.98227	6.98227	6.98227	6.98227	6.98227	6.98227	6.98227	6.98227	6.98227	6.98227	6.98227	6.98227	6.98227	6.98227	6.98227	6.98227	6.98227	6.98227	6.98227
2	7.05308	7.04532	7.13672	7.31175	3.30103	4.85733	6.51851	7.27184	0	0	0	0	0	0	0	3.68124	0	0	3.81954	4.66276	0	0	4.08279	6.14922
4	7.17319	7.86923	7.86923	7.86923	5.60206	3.90849	6.14613	8.01703	0	0	0	0	0	0	0	0	0	0	3.07918	3.79239	0	0	3.94939	6.64345
6	7.97772	7.98227	7.97772	7.98677	5.98677	4.76343	6.13988	7.98677	0	0	0	0	0	0	0	3.17609	0	0	2.47712	4.5682	0	0	4.06819	6.99123
8	7.97313	7.97313	8.00432	8.00432	6.00432	5.51851	6.37107	7.39445	0	0	0	0	0	0	0	3.91381	0	0	3.92428	5.66276	0	0	5.00432	7.97772
24	9.1038	9.13672	9.14301	9.18184	7.32222	8.77085	9	9.23805	0	0	0	0	0	0	0	8.25768	0	0	8.79239	9.00432	0	0	9.02119	9.21484

## Sheet: Neomycin MSSA
Complementary Figure 1. Time-kill analysis showing the effects of different concentrations of NDGA in combination with neomycin against log phase MSSA
S. aureus strain 23
NDGA	16	8	4	2					16	8	4	2	16	8	4	2	16	8	4	2	16	8	4	2
Neomycin					0.5	0.25	0.125	0.0625	0.5	0.5	0.5	0.5	0.25	0.25	0.25	0.25	0.125	0.125	0.125	0.125	0.0625	0.0625	0.0625	0.0625
	NDGA 16 mg/L	NDGA 8 mg/L	NDGA 4 mg/L	NDGA 2 mg/L	Neomycin 0.5 mg/L	Neomycin 0.25 mg/L	Neomycin 0.125 mg/L	Neomycin 0.0625 mg/L	NDGA + neomycin	NDGA + neomycin	NDGA + neomycin	NDGA + neomycin	NDGA + neomycin	NDGA + neomycin	NDGA + neomycin	NDGA + neomycin	NDGA + neomycin	NDGA + neomycin	NDGA + neomycin	NDGA + neomycin	NDGA + neomycin	NDGA + neomycin	NDGA + neomycin	NDGA + neomycin
0	7.11394	7.11394	7.11394	7.11394	7.11394	7.11394	7.11394	7.11394	7.11394	7.11394	7.11394	7.11394	7.11394	7.11394	7.11394	7.11394	7.11394	7.11394	7.11394	7.11394	7.11394	7.11394	7.11394	7.11394
2	6.98227	7.5563	7.26717	7.46982	5.32222	5.85126	8.13033	8.08636	0	0	0	0	0	0	4.02531	7.07918	0	0	6.03743	7.42975	0	5.2014	7.07918	7.45179
4	6.54407	7.92428	8.26245	8	4	5.04139	8.22011	8.16435	0	0	0	0	0	0	3.4624	7.0569	0	0	6.13354	7.13033	0	4.89763	6.85733	7.8451
6	6.22789	7.91381	8.13988	8.17898	6.43136	5.8451	8.27416	8.27416	0	0	0	3.17609	0	0	3.25527	7.33041	0	2.95424	6.31597	7.27184	0	5.02531	6.96379	7.26482
8	7.99564	7.97313	8.59106	8.6902	6.96379	6.53148	8.83251	8.86332	0	0	0	3.68124	0	0	3.5563	8.30535	0	3	7.96379	8.87506	0	5.39794	7.74819	8.02119
24	8.10037	9.00432	8.08991	8.13988	8.01703	8.01703	8.99564	8.17898	0	0	0	8.14922	0	0	5.76	8.29003	0	4.76	8.79239	8.99123	0	8.98227	8.98227	9.20683

## Sheet: Tobramycin MSSA
MSSA strain 20
NDGA	16	8	4	2					16	8	4	2	16	8	4	2	16	8	4	2	16	8	4	2
Tob					0.5	0.25	0.125	0.0625	0.5	0.5	0.5	0.5	0.25	0.25	0.25	0.25	0.125	0.125	0.125	0.125	0.0625	0.0625	0.0625	0.0625
	NDGA 16 mg/L	NDGA 8 mg/L	NDGA 4 mg/L	NDGA 2 mg/L	Tobramycin 0.5 mg/L	Tobramycin 0.25 mg/L	Tobramycin 0.125 mg/L	Tobramycin 0.0625 mg/L	NDGA + Tobramycin	NDGA + Tobramycin	NDGA + Tobramycin	NDGA + Tobramycin	NDGA + Tobramycin	NDGA + Tobramycin	NDGA + Tobramycin	NDGA + Tobramycin	NDGA + Tobramycin	NDGA + Tobramycin	NDGA + Tobramycin	NDGA + Tobramycin	NDGA + Tobramycin	NDGA + Tobramycin	NDGA + Tobramycin	NDGA + Tobramycin
0	7.0086	7.0086	7.0086	7.0086	7.0086	7.0086	7.0086	7.0086	7.0086	7.0086	7.0086	7.0086	7.0086	7.0086	7.0086	7.0086	7.0086	7.0086	7.0086	7.0086	7.0086	7.0086	7.0086	7.0086
2	7.05308	7.04532	7.13672	7.31175	3.30103	5.59106	6.51851	7.27184	0	0	0	0	0	0	0	3.68124	0	0	3.81954	4.66276	0	0	4.08279	6.14922
4	7.17319	7.86923	7.86923	7.86923	4.60206	4.65321	6.97313	8.01703	0	0	0	0	0	0	0	0	0	0	3.07918	3.79239	0	0	3.94939	6.64345
6	7.97772	7.98227	7.97772	7.98677	5.98677	4.94448	6.13988	7.98677	0	0	0	0	0	0	0	3.17609	0	0	2.47712	4.5682	0	0	4.06819	6.99123
8	7.97313	7.97313	8.00432	8.00432	6.00432	5.51851	6.37107	7.39445	0	0	0	0	0	0	0	3.91381	0	0	3.92428	5.66276	0	0	5.00432	7.97772
24	9.1038	9.13672	9.14301	9.18184	7.32222	8.77085	9	9.23805	0	0	0	0	0	0	0	8.25768	0	0	8.79239	9.00432	0	0	9.02119	9.21484
Complementary Figure 1. Time-kill analysis showing the effects of different concentrations of NDGA in combination with tobramycin against log phase MSSA

## Sheet: Gentamicin MRSA
Complementary Figure 1. Time-kill analysis showing the effects of different concentrations of NDGA in combination with gentamicin against log phase MRSA
MRSA 2
HT013006	16	8	4	2					16	8	4	2	16	8	4	2	16	8	4	2	16	8	4	2
Gen					0.5	0.25	0.125	0.0625	0.5	0.5	0.5	0.5	0.25	0.25	0.25	0.25	0.125	0.125	0.125	0.125	0.0625	0.0625	0.0625	0.0625
	NDGA 16 mg/L	NDGA 8 mg/L	NDGA 4 mg/L	NDGA 2 mg/L	Gentamicin 0.5 mg/L	Gentamicin 0.25 mg/L	Gentamicin 0.125 mg/L	Gentamicin 0.0625 mg/L	NDGA + Gentamicin	NDGA + Gentamicin	NDGA + Gentamicin	NDGA + Gentamicin	NDGA + Gentamicin	NDGA + Gentamicin	NDGA + Gentamicin	NDGA + Gentamicin	NDGA + Gentamicin	NDGA + Gentamicin	NDGA + Gentamicin	NDGA + Gentamicin	NDGA + Gentamicin	NDGA + Gentamicin	NDGA + Gentamicin	NDGA + Gentamicin
0	7.35603	7.35603	7.35603	7.35603	7.35603	7.35603	7.35603	7.35603	7.35603	7.35603	7.35603	7.35603	7.35603	7.35603	7.35603	7.35603	7.35603	7.35603	7.35603	7.35603	7.35603	7.35603	7.35603	7.35603
2	6.6721	6.81954	7.03743	6.91908	4.88081	5.6902	6.07188	6.94939	0	0	0	0	0	0	0	0	0	0	0	3.81954	0	0	3.54407	5.02938
4	7.20683	7.39794	7.45939	8.07555	4.25285	4.98227	5.72428	6.77085	0	0	0	0	0	0	0	0	0	0	0	0	0	0	0	3.8451
7	7.89763	8.05308	8.20952	8.25768	4.01703	4.51703	5.08636	7.95904	0	0	0	0	0	0	0	0	0	0	0	0	0	0	0	4.77815
24	9.08991	9.09342	9.02119	8.88081	7.90849	8.54407	8.93952	9.07918	0	0	0	0	0	0	0	0	0	0	0	8.70757	0	0	0	8.98227

## Sheet: Neomycin MRSA
Complementary Figure 1. Time-kill analysis showing the effects of different concentrations of NDGA in combination with neomycin against log phase MRSA
MRSA strain 36
NDGA	32	16	8	4					32	16	8	4	32	16	8	4	32	16	8	4	32	16	8	4
					2	1	0.5	0.25	2	2	2	2	1	1	1	1	0.5	0.5	0.5	0.5	0.25	0.25	0.25	0.25
Time (Hours)	NDGA 32 mg/L	NDGA 16 mg/L	NDGA 8 mg/L	NDGA 4 mg/L	Neomycin 2 mg/L	Neomycin 1 mg/L	Neomycin 0.5 mg/L	Neomycin 0.25 mg/L	NDGA + Neomycin	NDGA + Neomycin	NDGA + Neomycin	NDGA + Neomycin	NDGA + Neomycin	NDGA + Neomycin	NDGA + Neomycin	NDGA + Neomycin	NDGA + Neomycin	NDGA + Neomycin	NDGA + Neomycin	NDGA + Neomycin	NDGA + Neomycin	NDGA + Neomycin	NDGA + Neomycin	NDGA + Neomycin
0	7.04139	7.04139	7.04139	7.04139	7.04139	7.04139	7.04139	7.04139	7.04139	7.04139	7.04139	7.04139	7.04139	7.04139	7.04139	7.04139	7.04139	7.04139	7.04139	7.04139	7.04139	7.04139	7.04139	7.04139
1	5.8451	6.74819	6.38081	7.04532	5.60206	5.14613	5.69897	7.06332	0	0	0	0	0	2	2.30103	3.11394	0	2.47712	3.41497	4.14922	2.69897	2.8451	3.95424	4.90309
2	5.23045	6.4624	6.70757	7.23045	5.18231	3.90309	4.87506	6.87506	0	0	0	0	0	0	0	0	0	2	0	0	0	2.47712	2.8451	3.6721
5	4.33	6.36173	6.97815	7.59106	3.77815	3.87875	6.05308	6.95424	0	0	0	0	0	0	0	0	0	0	0	0	0	0	0	0
7	5.32366	6.8451	7.4451	7.8451	3.30103	4.47712	6.69897	7	0	0	0	0	0	0	0	0	0	0	0	0	0	0	0	0
24	7.01	7.49136	8.34242	8.89212	6.60206	7	8.6902	8.95321	0	0	0	0	0	0	0	0	0	0	0	0	0	0	0	0

## Sheet: Tobramycin MRSA
Complementary Figure 1. Time-kill analysis showing the effects of different concentrations of NDGA in combination with tobramycin against log phase MRSA
MRSA strain 56
HT012006	16	8	4	2					16	8	4	2	16	8	4	2	16	8	4	2	16	8	4	2
Tob					8	4	2	1	8	8	8	8	4	4	4	4	2	2	2	2	1	1	1	1
	NDGA 16 mg/L	NDGA 8 mg/L	NDGA 4 mg/L	NDGA 2 mg/L	Tobramycin 8 mg/L	Tobramycin 4 mg/L	Tobramycin 2 mg/L	Tobramycin 1 mg/L	NDGA + Tobramycin	NDGA + Tobramycin	NDGA + Tobramycin	NDGA + Tobramycin	NDGA + Tobramycin	NDGA + Tobramycin	NDGA + Tobramycin	NDGA + Tobramycin	NDGA + Tobramycin	NDGA + Tobramycin	NDGA + Tobramycin	NDGA + Tobramycin	NDGA + Tobramycin	NDGA + Tobramycin	NDGA + Tobramycin	NDGA + Tobramycin
0	7.35603	7.35603	7.35603	7.35603	7.35603	7.35603	7.35603	7.35603	7.35603	7.35603	7.35603	7.35603	7.35603	7.35603	7.35603	7.35603	7.35603	7.35603	7.35603	7.35603	7.35603	7.35603	7.35603	7.35603
1	7.32428	7.29003	7.32222	7.4133	7.35025	7.33846	7.35025	7.34635	5.94448	6.41664	7.23805	7.29667	6.22531	6.95999	7.34044	7.42975	6.50515	7.04922	7.19866	7.31387	6.74819	7.02531	7.34635	7.41664
2	7.16732	7.2878	7.36922	7.43136	7.34635	7.49831	7.52634	7.57864	4.85733	5.02938	5.85733	6.30103	5.11394	5.98227	6.30535	7.0569	5.99651	6.44404	6.94448	7.32428	6.233	7.0086	7.34439	7.32428
4	7.18184	7.55023	7.59988	8.16732	7.18752	8.18184	8.18752	8.18184	0	3.69548	4.14922	5.18752	3.56585	4.233	5.27875	6.29447	4.24551	5.37658	6.19033	7.08991	4.99651	6.26951	6.98945	7.20952
6	8.0086	8.42651	8.45025	8.45179	7.42975	8.37658	8.82737	8.8169	0	0	3.56585	4.38561	2.90309	3.76042	4.89432	6.19033	3.7839	5.00432	6.12385	8.53656	4.48287	6.06819	7.54407	8.44248
8	8.34635	8.92012	8.99651	9.11394	7.58433	8.51983	8.5563	8.53908	0	0	3.54654	4.29447	0	3.31806	4.45637	6.0569	0	4.39445	6.47129	8.38917	4.02938	6.39094	8.39445	8.41664
24	8.97313	9.07555	9.06446	9.14301	7.27646	9.19033	9.12385	9.11059	0	0	0	0	0	0	7.99123	7.99123	0	8.88081	9.13988	9.17026	9.03743	9.0569	9.06446	9.1271
